# Supplementary material for: Evaluating Single-Nucleotide Polymorphisms in Inflammasome Proteins and Serum Levels of IL-18 and IL-1β in Kidney Interstitial Damage in Anti-Neutrophilic Cytoplasmic Antibody-Associated Vasculitis
Source: Int J Mol Sci. 2024 Jun 12;25(12):6479. doi: 10.3390/ijms25126479 (PMC11203640; doi:10.3390/ijms25126479)
Supplement: Supplementary file 1 [file ijms-25-06479-s001.zip]

Archive with 1 entries (1 files):
- ijms-3018876-supplementary.pdf
